# Supplementary material for: Stretchable and Shape-Transformable Organohydrogel with Gallium Mesh Frame
Source: Gels. 2024 Nov 26;10(12):769. doi: 10.3390/gels10120769 (PMC11675981; doi:10.3390/gels10120769)
Supplement: Supplementary file 1 [file gels-10-00769-s001.zip]

Archive with 4 entries (4 files):
- gels-3255923-supplementary-conversion-done.pdf
- S1. Heat-induced unfolding of shape-transformable hydrogel cube.mp4
- S2. Thermal Imaging Of Shape-Transformable Hydrogel Under Heating.mp4
- S3. Heat-induced shape recovery of 2D stretched hydrogel.mp4
